# Supplementary material for: Interpretable prediction of zinc ion location in proteins with ZincSight
Source: Protein Sci. 2025 Oct 30;34(11):e70350. doi: 10.1002/pro.70350 (PMC12572635; doi:10.1002/pro.70350)
Supplement: Supplementary file 2 — Table S2: Residue‐level details of the 117 false‐positive predictions summarized in Table S1, listing the predicted zinc‐binding residues for each case. [file PRO-34-e70350-s002.xlsx]

## Sheet: Sheet1
Category	PDB_ID	Predicted_Binding_Residues
Copper binding	7TIH	(A:240, A:290, A:291), (B:161, B:196, B:200), (B:196, B:200, B:204), (N:240, N:290, N:291), (O:196, O:200, O:204)
Copper binding	7W3E	(A:240, A:290, A:291), (B:161, B:196, B:200), (N:240, N:290, N:291), (O:196, O:200, O:204)
Copper binding	7WWY	(B:46, B:48, B:120)
Copper binding	7XMA	(A:240, A:290, A:291), (B:196, B:200, B:204), (N:240, N:290, N:291), (O:196, O:200, O:204)
Copper binding	7YPR	(A:85, A:104, A:162), (B:85, B:104, B:162), (C:85, C:104, C:162), (E:85, E:104, E:162)
Copper binding	8GSQ	(F:46, F:48, F:120),(I:46, I:48, I:120)
Copper binding	8H8R	(A:240, A:290, A:291), (B:161, B:196, B:200), (N:240, N:290, N:291), (O:161, O:196, O:200)
Copper binding	8H8S	(A:240, A:290, A:291), (B:161, B:196, B:200), (N:240, N:290, N:291), (O:161, O:196, O:200)
Copper binding	8IJN	(A:240, A:290, A:291), (B:196, B:200, B:204), (N:240, N:290, N:291), (O:161, O:196, O:200)
Copper binding	8IMD	(A:119, A:121, A:195), (B:119, B:121, B:195)
Copper binding	8IQ1	(A:44,B:46,B:118), (B:44, B:46, B:118), (C:44, C:46, C:118), (D:44, D:46, D:118), (E:44, E:46, E:118), (F:44, F:46, F:118), (G:44, G:46, G:118), (H:44, H:46, H:118)
Copper binding	8JD8	(A:58, A:60, A:132),(B:58, B:60, B:132), (D:58, D:60, D:132)
Copper binding	9IKG	(A:240, A:290, A:291), (B:196, B:200, B:204), (N:240, N:290, N:291), (O:196, O:200, O:204)
Copper binding	9KUM	(A:240, A:290, A:291), (B:196, B:200, B:204), (N:240, N:290, N:291), (O:196, O:200, O:204)
Copper binding	6ZS1	(A:47, A:49, A:121), (B:47, B:49, B:121),(C:47, C:49, C:121), (D:47, D:49, D:121),(E:47, E:49, E:121), (F:47, F:49, F:121),(G:47, G:49, G:121),(H:47, H:49, H:121)
Calcium binding	7G2T	(A:171, A:209, A:358, A:359)
Iron binding	8AXY	(A:144, A:178, A:213, A:258), (A:68, A:109, A:144)
Iron binding	8BRN	(A:135, A:164, A:325), (B:135, B:164, B:325), (C:135, C:164, C:325), (D:135, D:164, D:325)
Iron binding	8DZK	(A:45, A:90, A:180, A:230), (B:45, B:90, B:180, B:230), (C:45, C:90, C:180, C:230), (D:45, D:90, D:180, D:230), (E:45, E:90, E:180, E:230)
Iron binding	8RLY	(A:145, A:179, A:216, A:261), (B:145, B:179, B:216, B:261), (C:145, C:179, C:216, C:261), (D:145, D:179, D:216, D:261), (E:145, E:179, E:216, E:261)
Occupancy < 0.5	7O45	(D:455, D:435, D:438, D:437), (D:503, D:500, D:478, D:481)
Occupancy < 0.5	7OEZ	(A:176, A:195, A:261)
Occupancy < 0.5	7PVA	(A:361, A:365, A:500), (C:361, C:365, C:500)
Occupancy < 0.5	7SBJ	(B:34, B:36, B:68, B:177), (C:34, C:36, C:68, C:177)
Occupancy < 0.5	8VKT	(A:104, A:139, A:352)
Occupancy < 0.5	9C3D	(A:106, A:184, A:225)
Occupancy < 0.5	8F1B	(C:49, C:194, C:196), (E:66,E:37,E:35)
Two residues bind Zinc	7TM9	(C:66, C:342, C:385)
Two residues bind Zinc	8B9N	(A:258, A:279, A:280)
Two residues bind Zinc	8RHI	(A:197, A:200, A:201), (B:197, B:200, B:201)
Two residues bind Zinc	8RZU	(A:1629, A:1631, A:1678)
Two residues bind Zinc	8SNK	(A:159, A:184, A:277), (I:159, I:184, I:277)
Two residues bind Zinc	8VC5	(A:109, A:133, A:134), (B:109,B:133,B:134)
Two residues bind Zinc	7F0U	(A:125, A:151, A:153)
annotated in UniProt as zinc-binding	7XA4	(A:51, A:55, A:128, A:132)
annotated in UniProt as zinc-binding	9FYL	(B:121, B:188, B:189)
Other	7D1D	(A:124, A:149, A:223)
Other	7CM0	(A:140, A:159, A:248), (B:140, B:159, B:248), (C:140, C:159, C:248), (D:140, D:159, D:248)
Other	7CJG	(A:124,A:149,A:218)
Other	7P99	(A:470, A:480, A:482)
Other	7T09	(B:423, B:479, B:484)
Other	7ZVY	(A:46, A:51, A:85), (C:44, C:51, C:85), (D:46, D:51, D:85), (E:44, E:46, E:51, E:85), (E:46, E:51, E:85),(H:44, H:51, H:85),
Other	7YGI	(D:46, D:112,D:117)
Other	8CO4	(D:351, D:370, D:373)
Table S2 (attached Excel sheet): Residue-level details of the 117 false-positive predictions summarized in Table S1, listing the predicted zinc-binding residues for each case.
